# Supplementary material for: Hydrolytic vs. Nonhydrolytic Sol-Gel in Preparation of Mixed Oxide Silica–Alumina Catalysts for Esterification
Source: Molecules. 2022 Apr 14;27(8):2534. doi: 10.3390/molecules27082534 (PMC9029862; doi:10.3390/molecules27082534)
Supplement: Supplementary file 1 [file molecules-27-02534-s001.zip]

Archive with 1 entries (1 files):
- molecules-1674486-supplementary.pdf
